# Supplementary material for: Oral microbiome characteristics in patients with pediatric solid tumor
Source: Front Microbiol. 2024 Jan 5;14:1286522. doi: 10.3389/fmicb.2023.1286522 (PMC10797044; doi:10.3389/fmicb.2023.1286522)
Supplement: Supplementary file 2 [file Table_2.XLSX]

## Sheet: STSZ-STDZ_venn_diagramm
STSZ	STDZ	set	count	values
TRUE	TRUE	STSZ∩STDZ	307	OTU1 (Streptococcus),OTU2 (Streptococcus),OTU3 (Veillonella),OTU6 (Prevotella),OTU7 (Bacteroides),OTU8 (Lactobacillales_unclassified),OTU9 (Fusobacterium),OTU11 (Haemophilus),OTU12 (Neisseria),OTU14 (Bacteroides),OTU19 (Neisseria),OTU21 (Porphyromonas),OTU23 (Prevotella),OTU24 (Veillonella),OTU25 (Gemella),OTU26 (Rothia),OTU32 (Alloprevotella),OTU37 (Prevotella),OTU39 (Saccharimonadaceae_TM7x),OT…
FALSE	TRUE	(STDZ)&(STSZ)	65	OTU469 (Aliidiomarina),OTU627 (Neisseriaceae_unclassified),OTU13 (Bacteroides),OTU501 (Muribaculaceae),OTU837 (Neisseria),OTU853 (Muribaculaceae),OTU30 (Enterobacteriaceae_unclassified),OTU152 (Lachnoclostridium),OTU279 (Bacteroides),OTU346 (Proteobacteria_unclassified),OTU402 (Lachnospiraceae_NK4A136_group),OTU725 (Enterobacteriaceae_unclassified),OTU885 (Acinetobacter),OTU109 (Bacteroides),OTU1…
TRUE	FALSE	(STSZ)&(STDZ)	56	OTU307 (Sutterella),OTU435 (Bacilli_unclassified),OTU646 (Lactobacillales_P5D1-392),OTU810 (Bacilli_unclassified),OTU873 (Actinobacteria_unclassified),OTU927 (Peptostreptococcales-Tissierellales_unclassified),OTU663 (Lactobacillales_unclassified),OTU184 (Erysipelatoclostridium),OTU331 (Ornithobacterium),OTU414 (Moraxella),OTU788 (Rothia),OTU659 (Mobiluncus),OTU883 (Alloprevotella),OTU284 (Christe…
