# Supplementary material for: Oral microbiome characteristics in patients with pediatric solid tumor
Source: Front Microbiol. 2024 Jan 5;14:1286522. doi: 10.3389/fmicb.2023.1286522 (PMC10797044; doi:10.3389/fmicb.2023.1286522)
Supplement: Supplementary file 3 [file Table_3.XLSX]

## Sheet: Sheet1
	Characteristics			PST		HC
	N			23		20
	Age(years)			5.1[1.0，7.0]		5.1[2.0，11.0]
	Gender
	Male			14（60.9%）		20(100%)
	Female			9（39.1%）		0
	BMI(kg/m2)			18.7[14.6,21.8]		16.7[14.8,20.9]
	Disease type
	Neurogenic tumor			7(30.4%)		/
	Teratoma			5(21.8%)		/
	Sarcoma			4(17.4%)		/
	Other tumors			7(30.4%)		/
	Any other comorbidities			0		0
	History of surgery			0		0
	radiotherapy or chemotherapy			0		0
	Use of antibiotics			0		0
